# Supplementary material for: Viral Escape from a Candidate HIV-1 Vaccine Targeting Protease Cleavage Sites Is Associated with a Dramatic Fitness Loss in SIVmac239-Infected Cynomolgus Macaques
Source: Viruses. 2026 Mar 17;18(3):370. doi: 10.3390/v18030370 (PMC13030808; doi:10.3390/v18030370)
Supplement: Supplementary file 1 [file viruses-18-00370-s001.zip]

Archive with 2 entries (2 files):
- viruses-3706711-supplementary-table.xlsx
- viruses-3706711-supplementary.pdf
