# Supplementary material for: Viral Escape from a Candidate HIV-1 Vaccine Targeting Protease Cleavage Sites Is Associated with a Dramatic Fitness Loss in SIVmac239-Infected Cynomolgus Macaques
Source: Viruses. 2026 Mar 17;18(3):370. doi: 10.3390/v18030370 (PMC13030808; doi:10.3390/v18030370)
Supplement: Supplementary file 1 [file viruses-18-00370-s001.zip › viruses-3706711-supplementary-table.xlsx]

## Sheet: Table S2
Primer Name	Primer Sequence
PC1-F-MID-1	CGTATCGCCTCCCTCGCGCCATCAGACGAGTGCGTAGTGCAGAGACACCTAGTGGTGGA
PC1-F-MID-2	CGTATCGCCTCCCTCGCGCCATCAGACGCTCGACAAGTGCAGAGACACCTAGTGGTGGA
PC1-F-MID-3	CGTATCGCCTCCCTCGCGCCATCAGAGACGCACTCAGTGCAGAGACACCTAGTGGTGGA
PC1-F-MID-4	CGTATCGCCTCCCTCGCGCCATCAGAGCACTGTAGAGTGCAGAGACACCTAGTGGTGGA
PC1-F-MID-5	CGTATCGCCTCCCTCGCGCCATCAGATCAGACACGAGTGCAGA GACACCTAGTGGTGGA
PC1-F-MID-6	CGTATCGCCTCCCTCGCGCCATCAGATATCGCGAGAGTGCAGAGACACCTAGTGGTGGA
PC1-F-MID-7	CGTATCGCCTCCCTCGCGCCATCAGCGTGTCTCTAAGTGCAGAGACACCTAGTGGTGGA
PC1-F-MID-8	CGTATCGCCTCCCTCGCGCCATCAGCTCGCGTGTCAGTGCAGAGACACCTAGTGGTGGA
PC1-F-MID-10	CGTATCGCCTCCCTCGCGCCATCAGTCTCTATGCGAGTGCAGAGACACCTAGTGGTGGA
PC1-F-MID-11	CGTATCGCCTCCCTCGCGCCATCAGTGATACGTCTAGTGCAGAGACACCTAGTGGTGGA
PC1-F-MID-13	CGTATCGCCTCCCTCGCGCCATCAGCATAGTAGTGAGTGCAGAGACACCTAGTGGTGGA
PC1-F-MID-14	CGTATCGCCTCCCTCGCGCCATCAGCGAGAGATACAGTGCAGAGACACCTAGTGGTGGA
PC1-F-MID-15	CGTATCGCCTCCCTCGCGCCATCAGATACGACGTAAGTGCAGAGACACCTAGTGGTGGA
PC1-F-MID-16	CGTATCGCCTCCCTCGCGCCATCAGTCACGTACTAAGTGCAGAGACACCTAGTGGTGGA
PC1-F-MID-17	CGTATCGCCTCCCTCGCGCCATCAGCGTCTAGTACAGTGCAGAGACACCTAGTGGTGGA
PC1-F-MID-18	CGTATCGCCTCCCTCGCGCCATCAGTCTACGTAGCAGTGCAGAGACACCTAGTGGTGGA
PC1-F-MID-19	CGTATCGCCTCCCTCGCGCCATCAGTGTACTACTCAGTGCAGAGACACCTAGTGGTGGA
PC1-F-MID-20	CGTATCGCCTCCCTCGCGCCATCAGACGACTACAGAGTGCAGAGACACCTAGTGGTGGA
PC1-R-MID-1	CTATGCGCCTTGCCAGCCCGCTCAGACGAGTGCGTGGGTGCAACCTTCTGACAGTGCC
PC1-R-MID-2	CTATGCGCCTTGCCAGCCCGCTCAGACGCTCGACAGGGTGCAACCTTCTGACAGTGCC
PC1-R-MID-3	CTATGCGCCTTGCCAGCCCGCTCAGAGACGCACTCGGGTGCAACCTTCTGACAGTGCC
PC1-R-MID-4	CTATGCGCCTTGCCAGCCCGCTCAGAGCACTGTAGGGGTGCAACCTTCTGACAGTGCC
PC1-R-MID-5	CTATGCGCCTTGCCAGCCCGCTCAGATCAGACACGGGGTGCAACCTTCTGACAGTGCC
PC1-R-MID-6	CTATGCGCCTTGCCAGCCCGCTCAGATATCGCGAGGGGTGCAACCTTCTGACAGTGCC
PC1-R-MID-7	CTATGCGCCTTGCCAGCCCGCTCAGCGTGTCTCTAGGGTGCAACCTTCTGACAGTGCC
PC1-R-MID-8	CTATGCGCCTTGCCAGCCCGCTCAGCTCGCGTGTCGGGTGCAACCTTCTGACAGTGCC
PC1-R-MID-10	CTATGCGCCTTGCCAGCCCGCTCAGTCTCTATGCGGGGTGCAACCTTCTGACAGTGCC
PC1-R-MID-11	CTATGCGCCTTGCCAGCCCGCTCAGTGATACGTCTGGGTGCAACCTTCTGACAGTGCC
PC1-R-MID-13	CTATGCGCCTTGCCAGCCCGCTCAGCATAGTAGTGGGGTGCAACCTTCTGACAGTGCC
PC1-R-MID-14	CTATGCGCCTTGCCAGCCCGCTCAGCGAGAGATACGGGTGCAACCTTCTGACAGTGCC
PC1-R-MID-15	CTATGCGCCTTGCCAGCCCGCTCAGATACGACGTAGGGTGCAACCTTCTGACAGTGCC
PC1-R-MID-16	CTATGCGCCTTGCCAGCCCGCTCAGTCACGTACTAGGGTGCAAC CTTCTGACAGTGCC
PC1-R-MID-17	CTATGCGCCTTGCCAGCCCGCTCAGCGTCTAGTACGGGTGCAACCTTCTGACAGTGCC
PC1-R-MID-18	CTATGCGCCTTGCCAGCCCGCTCAGTCTACGTAGCGGGTGCAACCTTCTGACAGTGCC
PC1-R-MID-19	CTATGCGCCTTGCCAGCCCGCTCAGTGTACTACTCGGGTGCAACCTTCTGACAGTGCC
PC1-R-MID-20	CTATGCGCCTTGCCAGCCCGCTCAGACGACTACAGGGGTGCAACCTTCTGACAGTGCC
PC1-R-MID-1	CTATGCGCCTTGCCAGCCCGCTCAGACGAGTGCGTGGGTGCAA CCTTCTGACAGTGCC
PC1-R-MID-2	CTATGCGCCTTGCCAGCCCGCTCAGACGCTCGACAGGGTGCAACCTTCTGACAGTGCC
PC1-R-MID-3	CTATGCGCCTTGCCAGCCCGCTCAGAGACGCACTCGGGTGCAACCTTCTGACAGTGCC
PC1-R-MID-4	CTATGCGCCTTGCCAGCCCGCTCAGAGCACTGTAGGGGTGCAACCTTCTGACAGTGCC
PC1-R-MID-5	CTATGCGCCTTGCCAGCCCGCTCAGATCAGACACGGGGTGCAACCTTCTGACAGTGCC
PC1-R-MID-6	CTATGCGCCTTGCCAGCCCGCTCAGATATCGCGAGGGGTGCAACCTTCTGACAGTGCC
PC1-R-MID-7	CTATGCGCCTTGCCAGCCCGCTCAGCGTGTCTCTAGGGTGCAACCTTCTGACAGTGCC
PC1-R-MID-8	CTATGCGCCTTGCCAGCCCGCTCAGCTCGCGTGTCGGGTGCAACCTTCTGACAGTGCC
PC1-R-MID-10	CTATGCGCCTTGCCAGCCCGCTCAGTCTCTATGCGGGGTGCAACCTTCTGACAGTGCC
PC1-R-MID-11	CTATGCGCCTTGCCAGCCCGCTCAGTGATACGTCTGGGTGCAACCTTCTGACAGTGCC
PC1-R-MID-13	CTATGCGCCTTGCCAGCCCGCTCAGCATAGTAGTGGGGTGCAACCTTCTGACAGTGCC
PC1-R-MID-14	CTATGCGCCTTGCCAGCCCGCTCAGCGAGAGATACGGGTGCAA CCTTCTGACAGTGCC
PC2-7-F-MID-1	CGTATCGCCTCCCTCGCGCCATCAGACGAGTGCGTACGGCTTGTCAAGGAGTAGGGGG
PC2-7-F-MID-2	CGTATCGCCTCCCTCGCGCCATCAGACGCTCGACAACGGCTTGTCAAGGAGTAGGGGG
PC2-7-F-MID-3	CGTATCGCCTCCCTCGCGCCATCAGAGACGCACTCACGGCTTGTCAAGGAGTAGGGGG
PC2-7-F-MID-4	CGTATCGCCTCCCTCGCGCCATCAGAGCACTGTAGACGGCTTGTCAAGGAGTAGGGGG
PC2-7-F-MID-5	CGTATCGCCTCCCTCGCGCCATCAGATCAGACACGACGGCTTGTCAAGGAGTAGGGGG
PC2-7-F-MID-6	CGTATCGCCTCCCTCGCGCCATCAGATATCGCGAGACGGCTTGTCAAGGAGTAGGGGG
PC2-7-F-MID-7	CGTATCGCCTCCCTCGCGCCATCAGCGTGTCTCTAACGGCTTGTCAAGGAGTAGGGGG
PC2-7-F-MID-8	CGTATCGCCTCCCTCGCGCCATCAGCTCGCGTGTCACGGCTTGTCAAGGAGTAGGGGG
PC2-7-F-MID-10	CGTATCGCCTCCCTCGCGCCATCAGTCTCTATGCGACGGCTTGTCAAGGAGTAGGGGG
PC2-7-F-MID-11	CGTATCGCCTCCCTCGCGCCATCAGTGATACGTCTACGGCTTGTCAAGGAGTAGGGGG
PC2-7-F-MID-13	CGTATCGCCTCCCTCGCGCCATCAGCATAGTAGTGACGGCTTGT CAAGGAGTAGGGGG
PC2-7-F-MID-14	CGTATCGCCTCCCTCGCGCCATCAGCGAGAGATACACGGCTTGTCAAGGAGTAGGGGG
PC2-7-F-MID-15	CGTATCGCCTCCCTCGCGCCATCAGATACGACGTAACGGCTTGTCAAGGAGTAGGGGG
PC2-7-F-MID-16	CGTATCGCCTCCCTCGCGCCATCAGTCACGTACTAACGGCTTGTCAAGGAGTAGGGGG
PC2-7-F-MID-17	CGTATCGCCTCCCTCGCGCCATCAGCGTCTAGTACACGGCTTGTCAAGGAGTAGGGGG
PC2-7-F-MID-18	CGTATCGCCTCCCTCGCGCCATCAGTCTACGTAGCACGGCTTGTCAAGGAGTAGGGGG
PC2-7-F-MID-19	CGTATCGCCTCCCTCGCGCCATCAGTGTACTACTCACGGCTTGTCAAGGAGTAGGGGG
PC2-7-F-MID-20	CGTATCGCCTCCCTCGCGCCATCAGACGACTACAGACGGCTTGTCAAGGAGTAGGGGG
PC2-7-R-MID-1	CTATGCGCCTTGCCAGCCCGCTCAGACGAGTGCGTGGGTCCTCTGGGGGAGCAGT
PC2-7-R-MID-2	CTATGCGCCTTGCCAGCCCGCTCAGACGCTCGACAGGGTCCTCTGGGGGAGCAGT
PC2-7-R-MID-3	CTATGCGCCTTGCCAGCCCGCTCAGAGACGCACTCGGGTCCTCTGGGGGAGCAGT
PC2-7-R-MID-4	CTATGCGCCTTGCCAGCCCGCTCAGAGCACTGTAGGGGTCCTCTGGGGGAGCAGT
PC2-7-R-MID-5	CTATGCGCCTTGCCAGCCCGCTCAGATCAGACACGGGGTCCTCTGGGGGAGCAGT
PC2-7-R-MID-6	CTATGCGCCTTGCCAGCCCGCTCAGATATCGCGAGGGGTCCTCTGGGGGAGCAGT
PC2-7-R-MID-7	CTATGCGCCTTGCCAGCCCGCTCAGCGTGTCTCTAGGGTCCTCTGGGGGAGCAGT
PC2-7-R-MID-8	CTATGCGCCTTGCCAGCCCGCTCAGCTCGCGTGTCGGGTCCTCTGGGGGAGCAGT
PC2-7-R-MID-10	CTATGCGCCTTGCCAGCCCGCTCAGTCTCTATGCGGGGTCCTCTGGGGGAGCAGT
PC2-7-R-MID-11	CTATGCGCCTTGCCAGCCCGCTCAGTGATACGTCTGGGTCCTCTGGGGGAGCAGT
PC2-7-R-MID-13	CTATGCGCCTTGCCAGCCCGCTCAGCATAGTAGTGGGGTCCTCTGGGGGAGCAGT
PC2-7-R-MID-14	CTATGCGCCTTGCCAGCCCGCTCAGCGAGAGATACGGGTCCTCTGGGGGAGCAGT
PC2-7-R-MID-15	CTATGCGCCTTGCCAGCCCGCTCAGATACGACGTAGGGTCCTCTGGGGGAGCAGT
PC2-7-R-MID-16	CTATGCGCCTTGCCAGCCCGCTCAGTCACGTACTAGGGTCCTCTGGGGGAGCAGT
PC2-7-R-MID-17	CTATGCGCCTTGCCAGCCCGCTCAGCGTCTAGTACGGGTCCTCTGGGGGAGCAGT
PC2-7-R-MID-18	CTATGCGCCTTGCCAGCCCGCTCAGTCTACGTAGCGGGTCCTCTGGGGGAGCAGT
PC2-7-R-MID-19	CTATGCGCCTTGCCAGCCCGCTCAGTGTACTACTCGGGTCCTCTGGGGGAGCAGT
PC2-7-R-MID-20	CTATGCGCCTTGCCAGCCCGCTCAGACGACTACAGGGGTCCTCTGGGGGAGCAGT
PC8-FMID-1	CGTATCGCCTCCCTCGCGCCATCAGACGAGTGCGTGCTGATGCCAACTGCTCCCC
PC8-FMID-2	CGTATCGCCTCCCTCGCGCCATCAGACGCTCGACAGCTGATGCCAACTGCTCCCC
PC8-FMID-3	CGTATCGCCTCCCTCGCGCCATCAGAGACGCACTCGCTGATGCC AACTGCTCCCC
PC8-FMID-4	CGTATCGCCTCCCTCGCGCCATCAGAGCACTGTAGGCTGATGCCAACTGCTCCCC
PC8-FMID-5	CGTATCGCCTCCCTCGCGCCATCAGATCAGACACGGCTGATGCCAACTGCTCCCC
PC8-FMID-6	CGTATCGCCTCCCTCGCGCCATCAGATATCGCGAGGCTGATGCCAACTGCTCCCC
PC8-FMID-7	CGTATCGCCTCCCTCGCGCCATCAGCGTGTCTCTAGCTGATGCCAACTGCTCCCC
PC8-FMID-8	CGTATCGCCTCCCTCGCGCCATCAGCTCGCGTGTCGCTGATGCC AACTGCTCCCC
PC8-FMID-10	CGTATCGCCTCCCTCGCGCCATCAGTCTCTATGCGGCTGATGCCAACTGCTCCCC
PC8-FMID-11	CGTATCGCCTCCCTCGCGCCATCAGTGATACGTCTGCTGATGCCAACTGCTCCCC
PC8-FMID-13	CGTATCGCCTCCCTCGCGCCATCAGCATAGTAGTGGCTGATGCCAACTGCTCCCC
PC8-FMID-14	CGTATCGCCTCCCTCGCGCCATCAGCGAGAGATACGCTGATGCCAACTGCTCCCC
PC8-FMID-15	CGTATCGCCTCCCTCGCGCCATCAGATACGACGTAGCTGATGCCAACTGCTCCCC
PC8-FMID-16	CGTATCGCCTCCCTCGCGCCATCAGTCACGTACTAGCTGATGCCAACTGCTCCCC
PC8-FMID-17	CGTATCGCCTCCCTCGCGCCATCAGCGTCTAGTACGCTGATGCCAACTGCTCCCC
PC8-FMID-18	CGTATCGCCTCCCTCGCGCCATCAGTCTACGTAGCGCTGATGCCAACTGCTCCCC
PC8-FMID-19	CGTATCGCCTCCCTCGCGCCATCAGTGTACTACTCGCTGATGCCAACTGCTCCCC
PC8-FMID-20	CGTATCGCCTCCCTCGCGCCATCAGACGACTACAGGCTGATGCCAACTGCTCCCC
PC8-RMID-1	CTATGCGCCTTGCCAGCCCGCTCAGACGAGTGCGTGAATCATC AGCCCCTGTATCCAGTA
PC8-RMID-2	CTATGCGCCTTGCCAGCCCGCTCAGACGCTCGACAGAATCATCAGCCCCTGTATCCAGTA
PC8-RMID-3	CTATGCGCCTTGCCAGCCCGCTCAGAGACGCACTCGAATCATCAGCCCCTGTATCCAGTA
PC8-RMID-4	CTATGCGCCTTGCCAGCCCGCTCAGAGCACTGTAGGAATCATCAGCCCCTGTATCCAGTA
PC8-RMID-5	CTATGCGCCTTGCCAGCCCGCTCAGATCAGACACGGAATCATCAGCCCCTGTATCCAGTA
PC8-RMID-6	CTATGCGCCTTGCCAGCCCGCTCAGATATCGCGAGGAATCATCAGCCCCTGTATCCAGTA
PC8-RMID-7	CTATGCGCCTTGCCAGCCCGCTCAGCGTGTCTCTAGAATCATCAGCCCCTGTATCCAGTA
PC8-RMID-8	CTATGCGCCTTGCCAGCCCGCTCAGCTCGCGTGTCGAATCATCAGCCCCTGTATCCAGTA
PC8-RMID-10	CTATGCGCCTTGCCAGCCCGCTCAGTCTCTATGCGGAATCATCAGCCCCTGTATCCAGTA
PC8-RMID-11	CTATGCGCCTTGCCAGCCCGCTCAGTGATACGTCTGAATCATCAGCCCCTGTATCCAGTA
PC8-RMID-13	CTATGCGCCTTGCCAGCCCGCTCAGCATAGTAGTGGAATCATCAGCCCCTGTATCCAGTA
PC8-RMID-14	CTATGCGCCTTGCCAGCCCGCTCAGCGAGAGATACGAATCATC AGCCCCTGTATCCAGTA
PC8-RMID-15	CTATGCGCCTTGCCAGCCCGCTCAGATACGACGTAGAATCATCAGCCCCTGTATCCAGTA
PC8-RMID-16	CTATGCGCCTTGCCAGCCCGCTCAGTCACGTACTAGAATCATCAGCCCCTGTATCCAGTA
PC8-RMID-17	CTATGCGCCTTGCCAGCCCGCTCAGCGTCTAGTACGAATCATCAGCCCCTGTATCCAGTA
PC8-RMID-18	CTATGCGCCTTGCCAGCCCGCTCAGTCTACGTAGCGAATCATCAGCCCCTGTATCCAGTA
PC8-RMID-19	CTATGCGCCTTGCCAGCCCGCTCAGTGTACTACTCGAATCATCAGCCCCTGTATCCAGTA
PC8-RMID-20	CTATGCGCCTTGCCAGCCCGCTCAGACGACTACAGGAATCATCAGCCCCTGTATCCAGTA
PC9F-MID-1	CGTATCGCCTCCCTCGCGCCATCAGACGAGTGCGTACTGGATACAGGGGCTGATGATTCT
PC9F-MID-2	CGTATCGCCTCCCTCGCGCCATCAGACGCTCGACAACTGGATACAGGGGCTGATGATTCT
PC9F-MID-3	CGTATCGCCTCCCTCGCGCCATCAGAGACGCACTCACTGGATACAGGGGCTGATGATTCT
PC9F-MID-4	CGTATCGCCTCCCTCGCGCCATCAGAGCACTGTAGACTGGATACAGGGGCTGATGATTCT
PC9F-MID-5	CGTATCGCCTCCCTCGCGCCATCAGATCAGACACGACTGGATACAGGGGCTGATGATTCT
PC9F-MID-6	CGTATCGCCTCCCTCGCGCCATCAGATATCGCGAGACTGGATACAGGGGCTGATGATTCT
PC9F-MID-7	CGTATCGCCTCCCTCGCGCCATCAGCGTGTCTCTAACTGGATACAGGGGCTGATGATTCT
PC9F-MID-8	CGTATCGCCTCCCTCGCGCCATCAGCTCGCGTGTCACTGGATACAGGGGCTGATGATTCT
PC9F-MID-10	CGTATCGCCTCCCTCGCGCCATCAGTCTCTATGCGACTGGATACAGGGGCTGATGATTCT
PC9F-MID-11	CGTATCGCCTCCCTCGCGCCATCAGTGATACGTCTACTGGATACAGGGGCTGATGATTCT
PC9F-MID-13	CGTATCGCCTCCCTCGCGCCATCAGCATAGTAGTGACTGGATACAGGGGCTGATGATTCT
PC9F-MID-14	CGTATCGCCTCCCTCGCGCCATCAGCGAGAGATACACTGGATACAGGGGCTGATGATTCT
PC9F-MID-15	CGTATCGCCTCCCTCGCGCCATCAGATACGACGTAACTGGATACAGGGGCTGATGATTCT
PC9F-MID-16	CGTATCGCCTCCCTCGCGCCATCAGTCACGTACTAACTGGATACAGGGGCTGATGATTCT
PC9F-MID-17	CGTATCGCCTCCCTCGCGCCATCAGCGTCTAGTACACTGGATACAGGGGCTGATGATTCT
PC9F-MID-18	CGTATCGCCTCCCTCGCGCCATCAGTCTACGTAGCACTGGATACAGGGGCTGATGATTCT
PC9F-MID-19	CGTATCGCCTCCCTCGCGCCATCAGTGTACTACTCACTGGATACAGGGGCTGATGATTCT
PC9F-MID-20	CGTATCGCCTCCCTCGCGCCATCAGACGACTACAGACTGGATACAGGGGCTGATGATTCT
PC9R-MID-1	CTATGCGCCTTGCCAGCCCGCTCAGACGAGTGCGTTGGCCACTGCTTCAATTTTGGTCC
PC9R-MID-2	CTATGCGCCTTGCCAGCCCGCTCAGACGCTCGACATGGCCACTGCTTCAATTTTGGTCC
PC9R-MID-3	CTATGCGCCTTGCCAGCCCGCTCAGAGACGCACTCTGGCCACTGCTTCAATTTTGGTCC
PC9R-MID-4	CTATGCGCCTTGCCAGCCCGCTCAGAGCACTGTAGTGGCCACTG CTTCAATTTTGGTCC
PC9R-MID-5	CTATGCGCCTTGCCAGCCCGCTCAGATCAGACACGTGGCCACTGCTTCAATTTTGGTCC
PC9R-MID-6	CTATGCGCCTTGCCAGCCCGCTCAGATATCGCGAGTGGCCACTGCTTCAATTTTGGTCC
PC9R-MID-7	CTATGCGCCTTGCCAGCCCGCTCAGCGTGTCTCTATGGCCACTGCTTCAATTTTGGTCC
PC9R-MID-8	CTATGCGCCTTGCCAGCCCGCTCAGCTCGCGTGTCTGGCCACTGCTTCAATTTTGGTCC
PC9R-MID-10	CTATGCGCCTTGCCAGCCCGCTCAGTCTCTATGCGTGGCCACTG CTTCAATTTTGGTCC
PC9R-MID-11	CTATGCGCCTTGCCAGCCCGCTCAGTGATACGTCTTGGCCACTGCTTCAATTTTGGTCC
PC9R-MID-13	CTATGCGCCTTGCCAGCCCGCTCAGCATAGTAGTGTGGCCACTGCTTCAATTTTGGTCC
PC9R-MID-14	CTATGCGCCTTGCCAGCCCGCTCAGCGAGAGATACTGGCCACTGCTTCAATTTTGGTCC
PC9R-MID-15	CTATGCGCCTTGCCAGCCCGCTCAGATACGACGTATGGCCACTGCTTCAATTTTGGTCC
PC9R-MID-16	CTATGCGCCTTGCCAGCCCGCTCAGTCACGTACTATGGCCACTGCTTCAATTTTGGTCC
PC9R-MID-17	CTATGCGCCTTGCCAGCCCGCTCAGCGTCTAGTACTGGCCACTGCTTCAATTTTGGTCC
PC9R-MID-18	CTATGCGCCTTGCCAGCCCGCTCAGTCTACGTAGCTGGCCACTGCTTCAATTTTGGTCC
PC9R-MID-19	CTATGCGCCTTGCCAGCCCGCTCAGTGTACTACTCTGGCCACTGCTTCAATTTTGGTCC
PC9R-MID-20	CTATGCGCCTTGCCAGCCCGCTCAGACGACTACAGTGGCCACTGCTTCAATTTTGGTCC
PC10F-MID-1	CGTATCGCCTCCCTCGCGCCATCAGACGAGTGCGTTGGTGGACAGACTATTGGCAGGT
PC10F-MID-2	CGTATCGCCTCCCTCGCGCCATCAGACGCTCGACATGGTGGACA GACTATTGGCAGGT
PC10F-MID-3	CGTATCGCCTCCCTCGCGCCATCAGAGACGCACTCTGGTGGACAGACTATTGGCAGGT
PC10F-MID-4	CGTATCGCCTCCCTCGCGCCATCAGAGCACTGTAGTGGTGGACAGACTATTGGCAGGT
PC10F-MID-5	CGTATCGCCTCCCTCGCGCCATCAGATCAGACACGTGGTGGACAGACTATTGGCAGGT
PC10F-MID-6	CGTATCGCCTCCCTCGCGCCATCAGATATCGCGAGTGGTGGACAGACTATTGGCAGGT
PC10F-MID-7	CGTATCGCCTCCCTCGCGCCATCAGCGTGTCTCTATGGTGGACAGACTATTGGCAGGT
PC10F-MID-8	CGTATCGCCTCCCTCGCGCCATCAGCTCGCGTGTCTGGTGGACAGACTATTGGCAGGT
PC10F-MID-10	CGTATCGCCTCCCTCGCGCCATCAGTCTCTATGCGTGGTGGACAGACTATTGGCAGGT
PC10F-MID-11	CGTATCGCCTCCCTCGCGCCATCAGTGATACGTCTTGGTGGACAGACTATTGGCAGGT
PC10F-MID-13	CGTATCGCCTCCCTCGCGCCATCAGCATAGTAGTGTGGTGGACAGACTATTGGCAGGT
PC10F-MID-14	CGTATCGCCTCCCTCGCGCCATCAGCGAGAGATACTGGTGGACAGACTATTGGCAGGT
PC10F-MID-15	CGTATCGCCTCCCTCGCGCCATCAGATACGACGTATGGTGGACA GACTATTGGCAGGT
PC10F-MID-16	CGTATCGCCTCCCTCGCGCCATCAGTCACGTACTATGGTGGACAGACTATTGGCAGGT
PC10F-MID-17	CGTATCGCCTCCCTCGCGCCATCAGCGTCTAGTACTGGTGGACAGACTATTGGCAGGT
PC10F-MID-18	CGTATCGCCTCCCTCGCGCCATCAGTCTACGTAGCTGGTGGACAGACTATTGGCAGGT
PC10F-MID-19	CGTATCGCCTCCCTCGCGCCATCAGTGTACTACTCTGGTGGACAGACTATTGGCAGGT
PC10F-MID-20	CGTATCGCCTCCCTCGCGCCATCAGACGACTACAGTGGTGGACAGACTATTGGCAGGT
PC10R-MID-1	CTATGCGCCTTGCCAGCCCGCTCAGACGAGTGCGTTGCCTTTGGCCCTGAGTCTGT
PC10R-MID-2	CTATGCGCCTTGCCAGCCCGCTCAGACGCTCGACATGCCTTTGGCCCTGAGTCTGT
PC10R-MID-3	CTATGCGCCTTGCCAGCCCGCTCAGAGACGCACTCTGCCTTTGGCCCTGAGTCTGT
PC10R-MID-4	CTATGCGCCTTGCCAGCCCGCTCAGAGCACTGTAGTGCCTTTGGCCCTGAGTCTGT
PC10R-MID-5	CTATGCGCCTTGCCAGCCCGCTCAGATCAGACACGTGCCTTTGGCCCTGAGTCTGT
PC10R-MID-6	CTATGCGCCTTGCCAGCCCGCTCAGATATCGCGAGTGCCTTTGGCCCTGAGTCTGT
PC10R-MID-7	CTATGCGCCTTGCCAGCCCGCTCAGCGTGTCTCTATGCCTTTGGCCCTGAGTCTGT
PC10R-MID-8	CTATGCGCCTTGCCAGCCCGCTCAGCTCGCGTGTCTGCCTTTGGCCCTGAGTCTGT
PC10R-MID-10	CTATGCGCCTTGCCAGCCCGCTCAGTCTCTATGCGTGCCTTTGGCCCTGAGTCTGT
PC10R-MID-11	CTATGCGCCTTGCCAGCCCGCTCAGTGATACGTCTTGCCTTTGGCCCTGAGTCTGT
PC10R-MID-13	CTATGCGCCTTGCCAGCCCGCTCAGCATAGTAGTGTGCCTTTGGCCCTGAGTCTGT
PC10R-MID-14	CTATGCGCCTTGCCAGCCCGCTCAGCGAGAGATACTGCCTTTGGCCCTGAGTCTGT
PC10R-MID-15	CTATGCGCCTTGCCAGCCCGCTCAGATACGACGTATGCCTTTGGCCCTGAGTCTGT
PC10R-MID-16	CTATGCGCCTTGCCAGCCCGCTCAGTCACGTACTATGCCTTTGGCCCTGAGTCTGT
PC10R-MID-17	CTATGCGCCTTGCCAGCCCGCTCAGCGTCTAGTACTGCCTTTGGCCCTGAGTCTGT
PC10R-MID-18	CTATGCGCCTTGCCAGCCCGCTCAGTCTACGTAGCTGCCTTTGGCCCTGAGTCTGT
PC10R-MID-19	CTATGCGCCTTGCCAGCCCGCTCAGTGTACTACTCTGCCTTTGGCCCTGAGTCTGT
PC10R-MID-20	CTATGCGCCTTGCCAGCCCGCTCAGACGACTACAGTGCCTTTGGCCCTGAGTCTGT
PC11F-MID-1	CGTATCGCCTCCCTCGCGCCATCAGACGAGTGCGTTGTAGCATGGGTACCAGCACACAA
PC11F-MID-2	CGTATCGCCTCCCTCGCGCCATCAGACGCTCGACATGTAGCATGGGTACCAGCACACAA
PC11F-MID-3	CGTATCGCCTCCCTCGCGCCATCAGAGACGCACTCTGTAGCATGGGTACCAGCACACAA
PC11F-MID-4	CGTATCGCCTCCCTCGCGCCATCAGAGCACTGTAGTGTAGCATGGGTACCAGCACACAA
PC11F-MID-5	CGTATCGCCTCCCTCGCGCCATCAGATCAGACACGTGTAGCATG GGTACCAGCACACAA
PC11F-MID-6	CGTATCGCCTCCCTCGCGCCATCAGATATCGCGAGTGTAGCATGGGTACCAGCACACAA
PC11F-MID-7	CGTATCGCCTCCCTCGCGCCATCAGCGTGTCTCTATGTAGCATGGGTACCAGCACACAA
PC11F-MID-8	CGTATCGCCTCCCTCGCGCCATCAGCTCGCGTGTCTGTAGCATGGGTACCAGCACACAA
PC11F-MID-10	CGTATCGCCTCCCTCGCGCCATCAGTCTCTATGCGTGTAGCATGGGTACCAGCACACAA
PC11F-MID-11	CGTATCGCCTCCCTCGCGCCATCAGTGATACGTCTTGTAGCATG GGTACCAGCACACAA
PC11F-MID-13	CGTATCGCCTCCCTCGCGCCATCAGCATAGTAGTGTGTAGCATGGGTACCAGCACACAA
PC11F-MID-14	CGTATCGCCTCCCTCGCGCCATCAGCGAGAGATACTGTAGCATGGGTACCAGCACACAA
PC11F-MID-15	CGTATCGCCTCCCTCGCGCCATCAGATACGACGTATGTAGCATGGGTACCAGCACACAA
PC11F-MID-16	CGTATCGCCTCCCTCGCGCCATCAGTCACGTACTATGTAGCATGGGTACCAGCACACAA
PC11F-MID-17	CGTATCGCCTCCCTCGCGCCATCAGCGTCTAGTACTGTAGCATGGGTACCAGCACACAA
PC11F-MID-18	CGTATCGCCTCCCTCGCGCCATCAGTCTACGTAGCTGTAGCATGGGTACCAGCACACAA
PC11F-MID-19	CGTATCGCCTCCCTCGCGCCATCAGTGTACTACTCTGTAGCATGGGTACCAGCACACAA
PC11F-MID-20	CGTATCGCCTCCCTCGCGCCATCAGACGACTACAGTGTAGCATGGGTACCAGCACACAA
PC11R-MID-1	CTATGCGCCTTGCCAGCCCGCTCAGACGAGTGCGTGGTGTCTACTATCTGTCTGGCCACT
PC11R-MID-2	CTATGCGCCTTGCCAGCCCGCTCAGACGCTCGACAGGTGTCTACTATCTGTCTGGCCACT
PC11R-MID-3	CTATGCGCCTTGCCAGCCCGCTCAGAGACGCACTCGGTGTCTAC TATCTGTCTGGCCACT
PC11R-MID-4	CTATGCGCCTTGCCAGCCCGCTCAGAGCACTGTAGGGTGTCTACTATCTGTCTGGCCACT
PC11R-MID-5	CTATGCGCCTTGCCAGCCCGCTCAGATCAGACACGGGTGTCTACTATCTGTCTGGCCACT
PC11R-MID-6	CTATGCGCCTTGCCAGCCCGCTCAGATATCGCGAGGGTGTCTACTATCTGTCTGGCCACT
PC11R-MID-7	CTATGCGCCTTGCCAGCCCGCTCAGCGTGTCTCTAGGTGTCTACTATCTGTCTGGCCACT
PC11R-MID-8	CTATGCGCCTTGCCAGCCCGCTCAGCTCGCGTGTCGGTGTCTACTATCTGTCTGGCCACT
PC11R-MID-10	CTATGCGCCTTGCCAGCCCGCTCAGTCTCTATGCGGGTGTCTACTATCTGTCTGGCCACT
PC11R-MID-11	CTATGCGCCTTGCCAGCCCGCTCAGTGATACGTCTGGTGTCTACTATCTGTCTGGCCACT
PC11R-MID-13	CTATGCGCCTTGCCAGCCCGCTCAGCATAGTAGTGGGTGTCTACTATCTGTCTGGCCACT
PC11R-MID-14	CTATGCGCCTTGCCAGCCCGCTCAGCGAGAGATACGGTGTCTACTATCTGTCTGGCCACT
PC11R-MID-15	CTATGCGCCTTGCCAGCCCGCTCAGATACGACGTAGGTGTCTACTATCTGTCTGGCCACT
PC11R-MID-16	CTATGCGCCTTGCCAGCCCGCTCAGTCACGTACTAGGTGTCTAC TATCTGTCTGGCCACT
PC11R-MID-17	CTATGCGCCTTGCCAGCCCGCTCAGCGTCTAGTACGGTGTCTACTATCTGTCTGGCCACT
PC11R-MID-18	CTATGCGCCTTGCCAGCCCGCTCAGTCTACGTAGCGGTGTCTACTATCTGTCTGGCCACT
PC11R-MID-19	CTATGCGCCTTGCCAGCCCGCTCAGTGTACTACTCGGTGTCTACTATCTGTCTGGCCACT
PC11R-MID-20	CTATGCGCCTTGCCAGCCCGCTCAGACGACTACAGGGTGTCTACTATCTGTCTGGCCACT
PC12F-MID-1	CGTATCGCCTCCCTCGCGCCATCAGACGAGTGCGTTCCCCAGGAGGATTAGACAAGGGC
PC12F-MID-2	CGTATCGCCTCCCTCGCGCCATCAGACGCTCGACATCCCCAGGAGGATTAGACAAGGGC
PC12F-MID-3	CGTATCGCCTCCCTCGCGCCATCAGAGACGCACTCTCCCCAGGAGGATTAGACAAGGGC
PC12F-MID-4	CGTATCGCCTCCCTCGCGCCATCAGAGCACTGTAGTCCCCAGGAGGATTAGACAAGGGC
PC12F-MID-5	CGTATCGCCTCCCTCGCGCCATCAGATCAGACACGTCCCCAGGAGGATTAGACAAGGGC
PC12F-MID-6	CGTATCGCCTCCCTCGCGCCATCAGATATCGCGAGTCCCCAGGAGGATTAGACAAGGGC
PC12F-MID-7	CGTATCGCCTCCCTCGCGCCATCAGCGTGTCTCTATCCCCAGGAGGATTAGACAAGGGC
PC12F-MID-8	CGTATCGCCTCCCTCGCGCCATCAGCTCGCGTGTCTCCCCAGGAGGATTAGACAAGGGC
PC12F-MID-10	CGTATCGCCTCCCTCGCGCCATCAGTCTCTATGCGTCCCCAGGAGGATTAGACAAGGGC
PC12F-MID-11	CGTATCGCCTCCCTCGCGCCATCAGTGATACGTCTTCCCCAGGAGGATTAGACAAGGGC
PC12F-MID-13	CGTATCGCCTCCCTCGCGCCATCAGCATAGTAGTGTCCCCAGGAGGATTAGACAAGGGC
PC12F-MID-14	CGTATCGCCTCCCTCGCGCCATCAGCGAGAGATACTCCCCAGGAGGATTAGACAAGGGC
PC12F-MID-15	CGTATCGCCTCCCTCGCGCCATCAGATACGACGTATCCCCAGGAGGATTAGACAAGGGC
PC12F-MID-16	CGTATCGCCTCCCTCGCGCCATCAGTCACGTACTATCCCCAGGAGGATTAGACAAGGGC
PC12F-MID-17	CGTATCGCCTCCCTCGCGCCATCAGCGTCTAGTACTCCCCAGGAGGATTAGACAAGGGC
PC12F-MID-18	CGTATCGCCTCCCTCGCGCCATCAGTCTACGTAGCTCCCCAGGAGGATTAGACAAGGGC
PC12F-MID-19	CGTATCGCCTCCCTCGCGCCATCAGTGTACTACTCTCCCCAGGAGGATTAGACAAGGGC
PC12F-MID-20	CGTATCGCCTCCCTCGCGCCATCAGACGACTACAGTCCCCAGGAGGATTAGACAAGGGC
PC12R-MID-1	CTATGCGCCTTGCCAGCCCGCTCAGACGAGTGCGTGGAACTTTTGGCCTCACTGATACCC
PC12R-MID-2	CTATGCGCCTTGCCAGCCCGCTCAGACGCTCGACAGGAACTTTTGGCCTCACTGATACCC
PC12R-MID-3	CTATGCGCCTTGCCAGCCCGCTCAGAGACGCACTCGGAACTTTTGGCCTCACTGATACCC
PC12R-MID-4	CTATGCGCCTTGCCAGCCCGCTCAGAGCACTGTAGGGAACTTTTGGCCTCACTGATACCC
PC12R-MID-5	CTATGCGCCTTGCCAGCCCGCTCAGATCAGACACGGGAACTTTTGGCCTCACTGATACCC
PC12R-MID-6	CTATGCGCCTTGCCAGCCCGCTCAGATATCGCGAGGGAACTTTT GGCCTCACTGATACCC
PC12R-MID-7	CTATGCGCCTTGCCAGCCCGCTCAGCGTGTCTCTAGGAACTTTTGGCCTCACTGATACCC
PC12R-MID-8	CTATGCGCCTTGCCAGCCCGCTCAGCTCGCGTGTCGGAACTTTTGGCCTCACTGATACCC
PC12R-MID-10	CTATGCGCCTTGCCAGCCCGCTCAGTCTCTATGCGGGAACTTTTGGCCTCACTGATACCC
PC12R-MID-11	CTATGCGCCTTGCCAGCCCGCTCAGTGATACGTCTGGAACTTTTGGCCTCACTGATACCC
PC12R-MID-13	CTATGCGCCTTGCCAGCCCGCTCAGCATAGTAGTGGGAACTTTT GGCCTCACTGATACCC
PC12R-MID-14	CTATGCGCCTTGCCAGCCCGCTCAGCGAGAGATACGGAACTTTTGGCCTCACTGATACCC
PC12R-MID-15	CTATGCGCCTTGCCAGCCCGCTCAGATACGACGTAGGAACTTTTGGCCTCACTGATACCC
PC12R-MID-16	CTATGCGCCTTGCCAGCCCGCTCAGTCACGTACTAGGAACTTTTGGCCTCACTGATACCC
PC12R-MID-17	CTATGCGCCTTGCCAGCCCGCTCAGCGTCTAGTACGGAACTTTTGGCCTCACTGATACCC
PC12R-MID-18	CTATGCGCCTTGCCAGCCCGCTCAGTCTACGTAGCGGAACTTTTGGCCTCACTGATACCC
PC12R-MID-19	CTATGCGCCTTGCCAGCCCGCTCAGTGTACTACTCGGAACTTTTGGCCTCACTGATACCC
PC12R-MID-20	CTATGCGCCTTGCCAGCCCGCTCAGACGACTACAGGGAACTTTTGGCCTCACTGATACCC
